# Supplementary material for: Baicalin Alleviates LPS-Induced Oxidative Stress via NF-κB and Nrf2–HO1 Signaling Pathways in IPEC-J2 Cells
Source: Front Vet Sci. 2022 Jan 25;8:808233. doi: 10.3389/fvets.2021.808233 (PMC8822581; doi:10.3389/fvets.2021.808233)
Supplement: Supplementary file 1 [file Table_1.XLSX]

## Sheet: Sheet1
	fig1-cck8	0	10	20	40	100	160
		102.677	109.478	99.9013	102.183	85.7832	82.2729
		87.8675	109.642	110.904	104.487	90.5551	88.416
		91.7069	114.963	96.8627	100.483	95.9302	85.5638
		100.001	111.343	100.373	100.154	88.1966	84.9057
		108.82	111.836	95.5463	100.812	90.3357	83.4796
		108.929	106.79	95.8205	101.624	92.1457	84.9276
	fig1-cck8	CON	LPS	L-Bai	M-Bai	H-Bai
		102.641	91.0463	100.655	98.0345	98.114
		101.132	90.8874	97.0022	96.1286	102.799
		95.5728	89.458	103.673	97.2404	101.211
		100.655	86.2815	103.911	108.993	99.861
		102.652	90.4285	103.355	107.723	103.752
		98.4256	88.6212	103.752	98.2728	100.099
	fig2-qPCR		con	lps	L-Bai	M-Bai	H-Bai
		TLR4	1	2.31338	2.02792	1.79419	0.18471
			1	2.26577	1.93187	1.74513	0.183434
			1	2.11404	2.09943	1.73307	0.174746
		IL-6	1	2.2974	1.9141	1.77358	1.54757
			1	2.47941	1.90088	1.50177	1.54757
			1	2.08493	2.1386	1.99538	1.48452
		IL-1β	1	1.78592	1.1434	1.01631	0.807369
			1	1.71317	1.11214	1.10445	0.672062
			1	1.60956	1.24257	1.33176	0.788218
		TNF-α	1	2.97554	1.4521	0.45213	0.312345
			1	3.45423	1.05426	0.7564	0.54201
			1	3.12485	1.35142	0.63254	0.43571
	fig2-ELISA		con	lps	L-Bai	M-Bai	H-Bai
		IL-6	865.325	963.205	970.734	895.442	891.677
			876.619	989.557	978.263	951.911	914.265
			865.325	1010.26	961.322	936.852	886.03
		IL-1β	534.329	596.028	579.792	534.329	550.566
			527.835	583.039	583.039	537.577	527.835
			531.082	612.265	586.286	566.803	540.824
		TNF-α	201.075	216.208	212.716	206.895	209.223
			195.254	224.357	206.895	208.059	212.716
			195.254	216.208	209.223	208.059	209.223
	fig3-WB		con	lps	L-Bai	M-Bai	H-Bai
		P65	1	0.992241	0.977474	0.962538	0.952005
			1	1.03552	0.972629	0.958929	0.967697
			1	1.01388	0.965484	0.950822	0.959851
		P-P65	1	1.93181	1.442	1.18509	1.20276
			1	1.80591	1.4605	1.32685	1.15409
			1	1.82056	1.45125	1.26565	1.20565
		IKBα	1	1.03183	0.968375	1.02302	1.02928
			1	0.952621	0.957772	0.96169	0.951035
			1	0.992227	0.963073	0.992356	0.990156
		P-IKBα	1	1.11329	1.15273	1.00958	0.997265
			1	1.11994	1.13157	0.992812	0.934379
			1	1.11524	1.14562	1.05465	0.962543
		P-P65/P65	1	1.84613	1.47523	1.23121	1.26339
			1	1.74397	1.5016	1.38367	1.19262
			1	1.795	1.48526	1.30548	1.22801
		P-IKBα/IKB-α	1	1.07895	1.19038	0.986857	0.968898
			1	1.17564	1.18146	1.03236	0.982486
			1	1.27295	1.18533	1.00965	0.945658
	fig4-cck8	CON	H2O2	L-Bai	M-Bai	H-Bai
		97.9807	74.3994	70.3145	80.3412	84.2404
		100.719	73.796	75.1422	78.9022	85.958
		101.602	73.7496	73.1461	74.1209	85.3081
		99.6983	72.3106	68.3184	76.2098	80.8054
		101.455	74.4213	72.4232	77.3954	82.0461
		98.6346	72.2457	69.4625	77.0165	86.1543
	fig4-ELISA		con	lps	L-Bai	M-Bai	H-Bai	H2O2	L-Bai	M-Bai	H-Bai
		ROS	134.159	192.86	183.184	152.866	156.091	194.15	174.153	161.897	158.027
			148.996	185.764	174.798	148.996	141.9	191.57	180.604	190.925	179.959
			140.61	168.348	156.736	155.446	154.156	181.249	193.505	179.314	161.897
		CAT	222.341	210.174	192.793	244.068	276.223	174.781	295.343	264.926	329.237
			235.377	199.745	237.984	226.686	277.962	187.217	247.544	289.26	285.783
			227.555	205.343	229.294	271.878	237.115	167.941	274.485	308.379	258.842
		MDA	4.95122	5.47086	4.29482	4.02133	4.13073	5.75803	4.86917	4.3632	4.45892
			4.85549	5.37514	4.43157	4.00765	4.2538	5.75803	4.1444	4.00765	4.37687
			4.89652	5.58026	4.40422	4.10338	3.93928	5.45718	4.70507	4.63669	3.96663
		SOD	299.141	251.262	231.365	297.897	296.654	250.641	231.987	350.75	360.699
			301.006	218.929	233.23	255.615	314.686	236.339	276.756	325.256	325.256
			263.698	245.666	232.608	248.775	266.186	258.102	259.968	310.333	333.34
	fig5-qPCR		con	lps	L-Bai	M-Bai	H-Bai	CON	H2O2	L-Bai	M-Bai	H-Bai
		HO-1	1	2.13366	3.35582	4.93597	5.95183	1	2.56466	3.5674	3.4554	5.1654
			1	2.48515	3.99077	3.84593	5.36409	1	1.8656	4.1564	4.1654	6.1654
			1	1.73307	2.90123	4.7349	5.21741	1	2.05465	3.1545	3.46554	4.1654
		NQO-1	1	1.2356	2.85456	2.86574	3.25465	1	0.85646	1.54654	1.45687	1.56489
			1	1.5432	2.5686	2.6562	2.98645	1	0.7546	0.895468	1.68556	1.65468
			1	1.1454	2.46587	2.86564	3.12547	1	0.84654	1.4154	1.34896	1.8785
	fig5-WB		con	LPS	L-Bai	M-Bai	H-Bai
		HO-1	1	1.2852	1.45068	1.52518	1.33727
			1	1.31045	1.55571	1.64	1.30081
			1	1.29457	1.50255	1.58342	1.31575
			con	H2O2	L-Bai	M-Bai	H-Bai
		HO-1	1	1.13727	1.45068	1.35964	1.22518
			1	1.10081	1.35571	1.25649	1.34
			1	1.11469	1.40255	1.3155	1.28356
	fig6-WB		con	LPS	L-Bai	M-Bai	H-Bai
		Cy-Nrf2	1	1.01549	0.986386	1.06218	1.16212
			1	1.06965	0.932234	1.12969	1.10362
			1	1.04247	0.965775	1.09531	1.13255
			con	LPS	L-Bai	M-Bai	H-Bai
		Nu-Nrf2	1	1.15368	1.27845	1.36101	1.38525
			1	1.06244	1.15578	1.22019	1.23848
			1	1.10856	1.21711	1.29265	1.31146
	fig7-WB		con	H2O2	L-Bai	M-Bai	H-Bai
		Cy-Nrf2	1	1.28075	1.26788	1.43101	1.01116
			1	1.18325	1.3125	1.12131	1.23634
			1	1.232	1.28136	1.27655	1.13548
			con	H2O2	L-Bai	M-Bai	H-Bai
		Nu-Nrf2	1	1.26184	1.34447	1.45687	1.48275
			1	1.19475	1.31903	1.33821	1.34768
			1	1.22745	1.33185	1.39754	1.41543
